# Supplementary material for: Design, Synthesis, and Biological Evaluation of Novel Hydroxamic Acid-Based Organoselenium Hybrids
Source: Pharmaceuticals (Basel). 2023 Feb 28;16(3):367. doi: 10.3390/ph16030367 (PMC10059083; doi:10.3390/ph16030367)
Supplement: Supplementary file 1 [file pharmaceuticals-16-00367-s001.zip]

Archive with 1 entries (1 files):
- pharmaceuticals-2141764-supplementary.pdf
